# Supplementary material for: Tumor-Specificity, Neurotoxicity, and Possible Involvement of the Nuclear Receptor Response Pathway of 4,6,8-Trimethyl Azulene Amide Derivatives
Source: Int J Mol Sci. 2022 Feb 26;23(5):2601. doi: 10.3390/ijms23052601 (PMC8910578; doi:10.3390/ijms23052601)
Supplement: Supplementary file 1 [file ijms-23-02601-s001.zip]

Archive with 1 entries (1 files):
- ijms-1606747-supplementary.pdf
